# Supplementary material for: Correlation of Bronchoscopy and CT in Characterizing Malignant Central Airway Obstruction
Source: Cancers (Basel). 2024 Mar 23;16(7):1258. doi: 10.3390/cancers16071258 (PMC11010868; doi:10.3390/cancers16071258)
Supplement: Supplementary file 1 [file cancers-16-01258-s001.zip]

Archive with 1 entries (1 files):
- cancers-2928351-supplementary.pdf
